# Supplementary material for: Progressive suppression of regulated cell death defines terminal macrophage states in liver cirrhosis
Source: Ann Med. 2026 Jun 25;58(1):2690717. doi: 10.1080/07853890.2026.2690717 (PMC13307378; doi:10.1080/07853890.2026.2690717)
Supplement: Supplemental Material [file IANN_A_2690717_SM4886.zip]

Archive with 13 entries (12 files):
- suppl_data/
- suppl_data/FigS1.png
- suppl_data/FigS2.png
- suppl_data/FigS3.png
- suppl_data/FigS4.png
- suppl_data/FigS5.png
- suppl_data/FigS6.png
- suppl_data/FigS7.png
- suppl_data/FigS8.png
- suppl_data/FigS9.png
- suppl_data/Suppl_fig, table caption.docx
- suppl_data/Table S1.txt
- suppl_data/Table S2.txt
