# Supplementary material for: Progressive suppression of regulated cell death defines terminal macrophage states in liver cirrhosis
Source: Ann Med. 2026 Jun 25;58(1):2690717. doi: 10.1080/07853890.2026.2690717 (PMC13307378; doi:10.1080/07853890.2026.2690717)
Supplement: Supplemental Material [file IANN_A_2690717_SM4886.zip › suppl_data/Table S1.txt]

Dataset	Original experimental literature
GSE181483	Zhang H, Ma Y, Cheng X, Wu D et al._argeting epigenetically maladapted vascular niche alleviates liver fibrosis in nonalcoholic steatohepatitis._ci Transl Med2021 Oct 6;13(614):eabd1206. PMID:34613814
GSE136103	Ramachandran P, Dobie R, Wilson-Kanamori JR, Dora EF et al._esolving the fibrotic niche of human liver cirrhosis at single-cell level._ature2019 Nov;575(7783):512-518. PMID:31597160
	Dobie R, Wilson-Kanamori JR, Henderson BEP, Smith JR et al._ingle-Cell Transcriptomics Uncovers Zonation of Function in the Mesenchyme during Liver Fibrosis._ell Rep2019 Nov 12;29(7):1832-1847.e8. PMID:31722201
	Duan Y, Chu H, Brandl K, Jiang L et al._RIg on liver macrophages clears pathobionts and protects against alcoholic liver disease._at Commun2021 Dec 9;12(1):7172. PMID:34887405
E-MTAB-10553	Wang ZY, Keogh A, Waldt A, Cuttat R, Neri M et al. (2021)_ingle-cell and bulk transcriptomics of the liver reveals potential targets of NASH with fibrosis.
