# Supplementary material for: Progressive suppression of regulated cell death defines terminal macrophage states in liver cirrhosis
Source: Ann Med. 2026 Jun 25;58(1):2690717. doi: 10.1080/07853890.2026.2690717 (PMC13307378; doi:10.1080/07853890.2026.2690717)
Supplement: Supplemental Material [file IANN_A_2690717_SM4886.zip › suppl_data/Table S2.txt]

anoikis	NA	BRMS1	PTK2	NTRK2	BCL2L11	SRC	CEACAM6	CAV1	AKT1	ITGB1	CEACAM5	EGFR	BCL2	CASP8	SIK1	PTRH2	STAT3	TLE1	DAPK2	CTNNB1	ZNF304	MAPK1	BMF	ITGA5	TP53	MCL1	BCL2L1	CASP3	CDH1	BAD	PIK3CA	PAK1	ITGAV	FN1	MAPK3	PTGS2	BAX	BCAR1	PTEN	ERBB2	ANGPTL4	PDK4	CYCS	BRAF	YAP1	ANKRD13C	ITGA2	ANXA5	BIRC5	MTOR	TIMP1	BDNF	CSPG4	BSG	AKT2	STK11	IGF1	IGF1R	ITGA6	ILK	CFLAR	RHOA	HIF1A	DAP3	MYBBP1A	TLE5	ITGA3	PTK2B	CCND1	CTTN	CALR	ATF4	CDCP1	PLAUR	SKP2	CHEK2	HGF	E2F1	EGF	PIK3CG	ITGB4	DAPK1	MAPK8	PIK3R1	PIK3R3	MAP2K1	CXCL12	LGALS3	FBXW7-AS1	BAK1	ABHD4	CD44	ITGA4	FADD	PHLDA2	TGFB1	HMCN1	MMP2	CEBPB	CEMIP	CDKN3	CBL	CASP9	SFN	MTDH	PRKCA	TNFRSF10B	CXCL8	MIR200C	AR	CDKN2A	CPT1A	PIK3CB	CLDN1	MIR204	MIR26A1	CDKN1A	CDKN1B	KLF12	NTRK1	PLAU	MYC	SMAD4	PLK1	MUC1	LGALS1	PYCARD	SESN2	ITGB3	KRAS	THBS1	BID	HRAS	CDK11B	CDK11A	XIAP	PPARG	IL6	MIR145	CCR7	MSLN	RAC1	GRHL2	BIRC3	NOTCH1	RHOG	CCAR2	NQO1	MMP13	FAS	MTA1	MYO5A	EDA2R	CCN6	MMP9	ABL1	MAPK11	SOD2	PTHLH	PDGFB	GLI2	EZH2	RIPK1	CXCR4	HMGA1	SIK2	TNFSF10	ANGPTL2	S100A4	NTF3	ETV4	MIR21	MIR124-1	HTRA1	LATS1	CEACAM3	EIF2AK3	LAMC2	LAMA3	LAMB3	CDH2	CSNK2A1	EDIL3	ZEB2	TLN1	EPHA2	SIRT3	OLFM3	CLU	SPINK1	CPEB2	NAT1	TSG101	MIR200A	MIR6744	SERPINA1	AKT3	RELA	TNFRSF1A	FASLG	AFP	ITGA8	NOX4	PBK	SATB1	CD63	EEF1A1	LTB4R2	MAVS	HRC	CCN2	RHOB	PPP1R13B	PLG	MET	RAF1	PARP1	PRKCQ	BRCA2	RB1	SP1	HAVCR2	DOCK1	VTN	INHBB	PDCD4	PRPF4B	RANBP9	SESN1	SESN3	CD24	ZBTB7A	MIR141	ELANE	KDR	MDM2	NFE2L2	ZEB1	KL	PRKCI	CRYAB	EPHB6	FGF2	HK2	LTF	IQGAP1	MGAT5	SDCBP	ABHD2	SPIB	TRIM31	MIR1827	PDGFRB	PLAT	TLR3	NRAS	ROCK1	PAK4	VEGFA	CASP10	PIN1	IL1RAP	UBE2C	YWHAZ	TWIST1	BMP6	BNIP3L	ELK1	KDM3A	PRDX4	BNIP3	LMO3	ZNF32	MIR200B	MIR525	MIR363	TUBB3	HSP90B1	SLC2A1	HMOX1	PTPN11	PRKACA	PAK3	CD36	PIK3R2	PPP2CA	CASP6	CDH3	EEF2K	LRP1	PAK2	PTK6	LPAR1	TCF7L2	CEACAM1	GDF2	GLO1	IL17A	RBL2	SIRPA	TRAF2	ADCY10	VPS37A	TNFRSF12A	APOBEC3G	BAG1	COL13A1	MNX1	RAD9A	IFI27	MEGF11	ITPRIP	BCL2L15	SNAI2	PTPN1	NOTCH3	GLUD1	SIRT1	FASN	MYH9	RPS6KB1	TPM1	PPP2R1A	COL4A2	CTNND1	CD151	MMP11	ARHGEF7	PPP2R2A	SEMA7A	PPP2R5A	BST2	CCN1	PPP2R2D	CCDC178	MIR10A	MIR30B	MIR30C1	SHC1	IRAK3	CHP1	CHUK	CSF2RB	DFFA	DFFB	ENDOG	ENDOD1	PIK3R5	APAF1	BIRC2	IKBKB	IL1A	IL1B	IL1R1	IL3	IL3RA	IRAK1	IRAK2	MYD88	ATM	NFKB1	NFKBIA	NGF	IRAK4	PIK3CD	PPP3CA	PPP3CB	PPP3CC	PPP3R1	PPP3R2	PRKACB	PRKACG	PRKAR1A	PRKAR1B	PRKAR2A	PRKAR2B	PRKX	CHP2
autophagy	NA	AMBRA1	APOL1	ARNT	ARSA	ARSB	ATF4	ATF6	ATG10	ATG12	ATG16L1	ATG16L2	ATG2A	ATG2B	ATG3	ATG4A	ATG4B	ATG4C	ATG4D	ATG5	ATG7	ATG9A	ATG9B	ATIC	BAG1	BAG3	BAK1	BAX	BCL2	BCL2L1	BECN1	BID	BIRC5	BIRC6	BNIP1	BNIP3	BNIP3L	C12orf44	C17orf88	CALCOCO2	CAMKK2	CANX	CAPN1	CAPN10	CAPN2	CAPNS1	CASP1	CASP3	CASP4	CASP8	CCL2	CCR2	CD46	CDKN1A	CDKN1B	CDKN2A	CFLAR	CHMP2B	CHMP4B	CLN3	CTSB	CTSD	CTSL1	CX3CL1	CXCR4	DAPK1	DAPK2	DDIT3	DIRAS3	DLC1	DNAJB1	DNAJB9	DRAM1	EDEM1	EEF2	EEF2K	EGFR	EIF2AK2	EIF2AK3	EIF2S1	EIF4EBP1	EIF4G1	ERBB2	ERN1	ERO1L	FADD	FAM48A	FAS	FKBP1A	FKBP1B	FOS	FOXO1	FOXO3	GAA	GABARAP	GABARAPL1	GABARAPL2	GAPDH	GNAI3	GNB2L1	GOPC	GRID1	GRID2	HDAC1	HDAC6	HGS	HIF1A	HSP90AB1	HSPA5	HSPA8	HSPB8	IFNG	IKBKB	IKBKE	IL24	IRGM	ITGA3	ITGA6	ITGB1	ITGB4	ITPR1	KIAA0226	KIAA0652	KIAA0831	KIF5B	KLHL24	LAMP1	LAMP2	MAP1LC3A	MAP1LC3B	MAP1LC3C	MAP2K7	MAPK1	MAPK3	MAPK8	MAPK8IP1	MAPK9	MBTPS2	MLST8	MTMR14	MTOR	MYC	NAF1	NAMPT	NBR1	NCKAP1	NFE2L2	NFKB1	NKX2-3	NLRC4	NPC1	NRG1	NRG2	NRG3	P4HB	PARK2	PARP1	PEA15	PELP1	PEX14	PEX3	PIK3C3	PIK3R4	PINK1	PPP1R15A	PRKAB1	PRKAR1A	PRKCD	PRKCQ	PTEN	PTK6	RAB11A	RAB1A	RAB24	RAB33B	RAB5A	RAB7A	RAC1	RAF1	RB1	RB1CC1	RELA	RGS19	RHEB	RPS6KB1	RPTOR	SAR1A	SERPINA1	SESN2	SH3GLB1	SIRT1	SIRT2	SPHK1	SPNS1	SQSTM1	ST13	STK11	TBK1	TM9SF1	TMEM49	TMEM74	TNFSF10	TP53	TP53INP2	TP63	TP73	TSC1	TSC2	TUSC1	ULK1	ULK2	ULK3	USP10	UVRAG	VAMP3	VAMP7	VEGFA	WDFY3	WDR45	WDR45L	WIPI1	WIPI2	ZFYVE1	IFNA1	IFNA2	IFNA4	IFNA5	IFNA6	IFNA7	IFNA8	IFNA10	IFNA13	IFNA14	IFNA16	IFNA17	IFNA21	INS	BECN2	PRKAA1	PRKAA2
cuproptosis	NA	FDX1	LIAS	LIPT1	DLD	DLAT	PDHA1	PDHB	GLS	CDKN2A	ATP7B	ATP7A	DLST	SLC31A1	DBT	FDX1	LIPIT1	GCSH	MTF1	AKR1B10	KLHL29	PROM2	PIP5K1C	KIF18B	AMIGO2	MRPL3	PI4KB	LIPT2	NFE2L2	NLRP3
disulfidptosis	NA	FLNA	TLN1	MYH10	IQGAP1	CD2AP	SLC7A11	INF2	ACTN4	DSTN	FLNB	ACTB	CAPZB	ACTN4	INF2	NADPH	CD2AP	MYH9	FLNA	MYL6	DSTN	PDLIM1	SLC7A11	MYH10
ferroptosis	NA	RPL8	IREB2	ATP5MC3	CS	EMC2	ACSF2	NOX1	CYBB	NOX3	NOX4	NOX5	DUOX1	DUOX2	G6PD	PGD	VDAC2	PIK3CA	FLT3	SCP2	TP53	ACSL4	LPCAT3	NRAS	KRAS	HRAS	TF	TFRC	TFR2	SLC38A1	SLC1A5	GLS2	GOT1	CARS1	ALOX5	KEAP1	HMOX1	ATG5	ATG7	NCOA4	ALOX12	ALOX12B	ALOX15	ALOX15B	ALOXE3	PHKG2	ACO1	G6PDX	ULK1	ATG3	ATG4D	BECN1	MAP1LC3A	GABARAPL2	GABARAPL1	ATG16L1	WIPI1	WIPI2	SNX4	ATG13	ULK2	SAT1	EGFR	MAPK3	MAPK1	BID	ZEB1	DPP4	CDKN2A	PEBP1	SOCS1	CDO1	MYB	MAPK8	MAPK9	CHAC1	MAPK14	LINC00472	PRKAA2	PRKAA1	ELAVL1	BAP1	ABCC1	MIR6852	ACVR1B	TGFBR1	EPAS1	HILPDA	HIF1A	IFNG	ANO6	LPIN1	HMGB1	TNFAIP3	TLR4	ATF3	ATM	YY1AP1	EGLN2	MIOX	TAFAZZIN	MTDH	IDH1	SIRT1	FBXW7	PANX1	DNAJB6	BACH1	LONP1	CD82	IL1B	CTSB	POR	CYB5R1	ELOVL5	FADS1	PTEN	NR1D1	NR1D2	TBK1	IL6	USP7	miR-182-5p	miR-378a-3p	ATF4	AQP3	AQP5	AQP8	LINC00618	MT1DP	PEX10	AGPAT3	PEX12	CHP1	GPAT4	BRPF1	OSBPL9	INTS2	MMD	CYP4F8	MLLT1	TTPA	GRIA3	EPT1	POM121L12	LIG3	AEBP2	AGPS	CDCA3	PEX2	PEX6	TIMM9	DCAF7	LCE2C	FAR1	PHF21A	SMAD7	LYRM1	AMN	PEX3	MTCH1	ACADSB	PVT1	hsa_circ_0008367	SLC39A14	MAP3K11	GSK3B	BRD7	SLC25A28	MFN2	SLC11A2	ZFAS1	TSC1	TGFB1	SNCA	SIRT3	CGAS	STING1	HDDC3	MIR761	MDM2	MDM4	MIR214	DLD	WWTR1	PRKCA	LGMN	SMPD1	MYCN	IFNA1	IFNA2	IFNA4	IFNA5	IFNA6	IFNA7	IFNA8	IFNA10	IFNA13	IFNA14	IFNA16	IFNA17	IFNA21	SMG9	PPARG	MIR335	SNX5	PAQR3	MICU1	TOR2A	MIR375	MAP3K14	CircKDM4C	MIR324	QSOX1	MIB2	CLTRN	KLF2	MIR5096	HOTAIR	H19	FOXO4	YTHDC2	DDR2	SLC39A7	TRIM46	ACSL1	KDM5A	TRIM21	DPEP1	CYGB	IDO1	GSTZ1	GJA1	SLC7A11	PGRMC1	CIRBP	circPSEN1	USP11	YAP1	MIR135B	TRIM26	NDRG1	MIR302A	ASMTL-AS1	FADS2	PIEZO1	LIFR	PTPN6	MIR15A	EGR1	ADAM23	ARHGEF26-AS1	CPEB1	COX4I2	lncRNA AABR07017145.1	TIMP1	KDM6B	METTL14	MIB1	KDM5C	MEG3	CCDC6	CFL1	MIR539	KMT2D	PTGS2	SLC40A1	FTH1	GPX4	HSPB1	NFE2L2	AKR1C1	AKR1C2	AKR1C3	RB1	HSF1	GCLC	SQSTM1	NQO1	MUC1	SLC3A2	MT1G	CISD1	FANCD2	FTMT	HSPA5	HELLS	SCD	SRC	STAT3	PML	MTOR	NFS1	TP63	CDKN1A	MIR137	ENPP2	FH	CISD2	MIR9-1	MIR9-2	MIR9-3	CBS	ISCU	ACSL3	OTUB1	CD44	LINC00336	BRD4	PRDX6	MIR17	SESN2	NF2	ARNTL	JUN	CA9	TMBIM4	PLIN2	MIR212	Fer1HCH	AIFM2	LAMP2	ZFP36	PROM2	CHMP5	CHMP6	CAV1	GCH1	DAZAP1	PIR	FTL	HCAR1	SLC16A1	RRM2	NR4A1	RPTOR	SREBF1	SREBF2	FZD7	P4HB	NT5DC2	BCAT2	PLA2G6	MIR424	PARK7	FXN	SUV39H1	ATF2	ACOT1	ALDH3A2	STK11	FNDC5	CircIL4R	CDH1	NEDD4L	BRD2	BRD3	BRDT	DECR1	GLRX5	NCOA3	NR5A2	PANX2	RHEBP1	TFAP2A	CP	ARF6	GDF15	ABHD12	PPP1R13L	TFAM	KDM3B	RNF113A 	AHCY	circ-TTBK2	MIR522	IDH2	PPARA	NOS2	SIAH2	RELA	VDR	NEDD4	PRDX1	AR	MTF1	COPZ1	NUPR1	USP35	NEAT1	PARP1	PARP2	PARP3	PARP4	PARP6	PARP8	PARP9	PARP10	PARP11	PARP12	PARP14	PARP15	PARP16	PDSS2	TXN	SENP1	OIP5-AS1	MIR190A	FGF21	CREB1	CREB3	CREB5	MIR130B	BEX1	ASAH2	FABP4	AKT1S1	MLST8	TYRO3	SIRT6	TMSB4X	TMSB4Y	KIF20A	ECH1	circRHOT1	ETV4	MEG8	VCP	circ_0007142	RBMS1	KDM4A	MGST1	circKIF4A	miR-7-5p	circ_0067934	MPC1	CHMP1A	CAMKK2	SOX2	SRSF9	PROK2	MIR4443	SIRT2	circRNA1615	MIR27A	MIR670	MEF2C	EZH2	PEDS1	ADAMTS13	CDC25A	CircFNDC3B	PPARD	ENO3	LCN2	MARCHF5	TRIB2	DHODH	MIR545	PDK4	CircPVT1	MIR9-3HG	ADIPOQ	circDTL	mmu_circRNA_0000309	PTPN18	ABCC5	CISD3	MS4A15	FURIN	circRHBG	GALNT14	KLHDC3	LINC01833	circGFRA1	MAPKAP1	PRR5	RICTOR	GSTM1	TERT	circ0097009	TMEM161B-DT	circEPSTI1	MIR18A	RARRES2	DUSP1	NCF2	MT3	UBC	ALB	TXNRD1	SRXN1	GPX2	BNIP3	OXSR1	SELENOS	ANGPTL7	DDIT4	LOC284561	ASNS	TSC22D3	DDIT3	JDP2	SLC1A4	PCK2	TXNIP	VLDLR	GPT2	PSAT1	LURAP1L	SLC7A5	HERPUD1	XBP1	ZNF419	KLHL24	TRIB3	ZFP69B	ATP6V1G2	VEGFA	TUBE1	ARRDC3	CEBPG	SNORA16A	RGS4	BLOC1S5-TXNDC5	LOC390705	EIF2S1	KIM-1	CXCL2	HSD17B11	SETD1B	MAFG	IL33	HAMP	STEAP3	DRD5	DRD4	MAP3K5	SLC2A1	SLC2A3	SLC2A6	SLC2A8	SLC2A12	GLUT13	SLC2A14	EIF2AK4	TFAP2C	SP1	HBA1	NNMT	PLIN4	HIC1	STMN1	CAPG	HNF4A	NGB	YWHAE	GABPB1	AURKA	MIR4715	RIPK1	MIR30B	MMP13	LRRFIP1	CBR1	SAT2	CTH	FDFT1	ACSL6	COQ2	GCLM	GSS	HMGCR	MAP1LC3C	PCBP1	PCBP2	ACSL5	PRNP	SLC39A8	VDAC3	MAP1LC3B
necrosis	NA	CFLAR	BIRC3	FAS	BAK1	CASP8	TP63	ITCH	HSP90AA1	CHMP2B	BAX	GZMB	CHMP4B	XIAP	TRADD	STUB1	GSDMD	TNFRSF10A	CDC37	GSDME	BIRC2	IL1A	CHMP3	FASLG	TNFRSF10B	TNFSF10	IRF1	IL1B	TRAF2	RIPK3	CHMP2A	FLOT2	RIPK1	FLOT1	SDCBP	CASP1	CASP5	TP53	RPS27A	OGT	CHMP7	IL18	UBC	CASP3	CHMP4C	FADD	IRF2	MLKL	PDCD6IP	UBB	CYCS	CHMP6	PRKN	UBE2L3	HMGB1	CASP4	PELI1	ELANE	FLOT1	FLOT1	UBA52	FLOT1	FLOT1	CHMP4A	ELANE	GSDMD	CHMP4A	RIPK3
phagocytosis	NA	AKT3	PLA2G4B	DNM1L	ARPC5	ARPC4	ARPC3	ARPC1B	ARPC2	WASF2	VAV3	ARPC1A	CFL1	CFL2	WASF3	PLA2G4E	CRK	CRKL	DNM1	DNM2	DOCK2	PIKFYVE	AKT1	AKT2	FCGR1A	FCGR2A	FCGR2B	FCGR3A	PIP5K1C	PIK3R5	PLA2G4F	DNM3	LAT	AMPH	PLA2G4D	GSN	HCK	INPP5D	ARF6	LIMK1	LIMK2	LYN	MARCKS	MYO10	PAK1	ASAP1	PIK3CA	PIK3CB	PIK3CD	PIK3CG	PIK3R1	PIK3R2	PLA2G4A	PLCG1	PLCG2	PLD1	PLD2	ASAP3	PRKCA	PRKCB	PRKCD	PRKCE	PRKCG	MAPK1	MAPK3	MAP2K1	SPHK2	PTPRC	RAC1	RAC2	RAF1	RPS6KB1	RPS6KB2	MARCKSL1	NCF1
immunogenic_cell_deathICD	NA	HSP90AA1	HMGB1	ENTPD1	CALR	TLR4	MYD88	LY96	FOXP3	CD8B	CD8A	CD4	PRF1	IL17RA	IL17A	IFNGR1	IFNG	P2RX7	NLRP3	IL1R1	IL1B	CASP1	TNF	IL6	IL10	IFNA1	CXCR3	IFNB1	PIK3CA	PDIA3	EIF2AK3	CASP8	BAX	ATG5	NT5E
PANoptosis_apoptosis_necroptosis_pyroptosis	NA	CASP10	CASP9	CASP8	CASP7	CHUK	PRKAR2B	TNF	TNFSF10	BIRC3	XIAP	PPP3R2	PPP3CC	PPP3R1	MYD88	FADD	CFLAR	RIPK1	BAD	IRAK4	BID	BAX	IKBKB	CASP6	IL1A	AKT1	CASP3	AKT2	TNFRSF1A	AKT3	CHP2	ATM	ENDOG	NFKB1	NFKBIA	CAPN2	PIK3R5	IKBKG	CAPN1	IL3RA	IL3	RELA	ENDOD1	APAF1	PRKX	CSF2RB	TNFRSF10A	TRAF2	TNFRSF10D	IRAK3	CHP1	DFFA	DFFB	BIRC2	FAS	IL1B	IL1R1	IL1RAP	FASLG	IRAK1	IRAK2	NGF	NTRK1	PIK3CA	PIK3CB	PIK3CD	PIK3CG	PIK3R1	PIK3R2	CYCS	PPP3CA	PPP3CB	PRKACA	PRKACB	PRKACG	PRKAR1A	PRKAR1B	PRKAR2A	BCL2	BCL2L1	FADD	FAS	FASLG	MLKL	RIPK1	RIPK3	TLR3	TNF	TSC1	TRIM11	CASP8	ZBP1	MAPK8	IPMK	ITPK1	SIRT3	MYC	TNFRSF1A	TNFSF10	TNFRSF1B	TRAF2	PANX1	OTULIN	CYLD	USP22	MAP3K7	SQSTM1	STAT3	DIABLO	DNMT1	CFLAR	BRAF	AXL	ID1	CDKN2A	HSPA4	BCL2	STUB1	FLT3	HAT1	SIRT2	SIRT1	PLK1	MPG	BACH2	GATA3	MYCN	ALK	ATRX	TERT	SLC39A7	SPATA2	RNF31	IDH1	IDH2	KLF9	HDAC9	HSP90AA1	LEF1	BNIP3	CD40	BCL2L11	EGFR	DDX58	TARDBP	APP	TNFRSF21	AIM2	CASP1	CASP3	CASP4	CASP5	CASP6	CASP8	CASP9	ELANE	GPX4	GSDMA	GSDMB	GSDMC	GSDMD	GSDME	IL1B	1L6	IL18	NLRC4	NLRP1	NLRP2	NLRP3	NLRP6	NLRP7	NOD1	PJVK	PLCG1	PRKACA	PYCARD	SCAF11	TIRAP	NOD2	TNF
apoptosis	NA	CASP10	CASP9	CASP8	CASP7	CHUK	PRKAR2B	TNF	TNFSF10	BIRC3	XIAP	PPP3R2	PPP3CC	PPP3R1	MYD88	FADD	CFLAR	RIPK1	BAD	IRAK4	BID	BAX	IKBKB	CASP6	IL1A	AKT1	CASP3	AKT2	TNFRSF1A	AKT3	CHP2	ATM	ENDOG	NFKB1	NFKBIA	CAPN2	PIK3R5	IKBKG	CAPN1	IL3RA	IL3	RELA	ENDOD1	APAF1	PRKX	CSF2RB	TNFRSF10A	TRAF2	TNFRSF10D	IRAK3	CHP1	DFFA	DFFB	BIRC2	FAS	IL1B	IL1R1	IL1RAP	FASLG	IRAK1	IRAK2	NGF	NTRK1	PIK3CA	PIK3CB	PIK3CD	PIK3CG	PIK3R1	PIK3R2	CYCS	PPP3CA	PPP3CB	PRKACA	PRKACB	PRKACG	PRKAR1A	PRKAR1B	PRKAR2A	BCL2	BCL2L1
necroptosis	NA	FADD	FAS	FASLG	MLKL	RIPK1	RIPK3	TLR3	TNF	TSC1	TRIM11	CASP8	ZBP1	MAPK8	IPMK	ITPK1	SIRT3	MYC	TNFRSF1A	TNFSF10	TNFRSF1B	TRAF2	PANX1	OTULIN	CYLD	USP22	MAP3K7	SQSTM1	STAT3	DIABLO	DNMT1	CFLAR	BRAF	AXL	ID1	CDKN2A	HSPA4	BCL2	STUB1	FLT3	HAT1	SIRT2	SIRT1	PLK1	MPG	BACH2	GATA3	MYCN	ALK	ATRX	TERT	SLC39A7	SPATA2	RNF31	IDH1	IDH2	KLF9	HDAC9	HSP90AA1	LEF1	BNIP3	CD40	BCL2L11	EGFR	DDX58	TARDBP	APP	TNFRSF21
pyroptosis	NA	AIM2	CASP1	CASP3	CASP4	CASP5	CASP6	CASP8	CASP9	ELANE	GPX4	GSDMA	GSDMB	GSDMC	GSDMD	GSDME	IL1B	1L6	IL18	NLRC4	NLRP1	NLRP2	NLRP3	NLRP6	NLRP7	NOD1	PJVK	PLCG1	PRKACA	PYCARD	SCAF11	TIRAP	NOD2	TNF
